# Supplementary material for: An Observational Study of Honey Bee Colony Winter Losses and Their Association with Varroa destructor, Neonicotinoids and Other Risk Factors
Source: PLoS One. 2015 Jul 8;10(7):e0131611. doi: 10.1371/journal.pone.0131611 (PMC4496033; doi:10.1371/journal.pone.0131611)
Supplement: S1 Dataset — Data for all the colonies for re-creation of the significant results. (XLSX) [file pone.0131611.s001.xlsx]

## Sheet: Pestfull
parsimon	loss	livlossdec2011	livoct11	mr11_12	varjuli	varokt	neonic	neonic_p	neonic_b	neonic_h	acetamiprid	imidacloprid	thiacloprid	thiac_p	thiac_h	thiac_b	cyano	cyano_h	cyano_b	cyano_p	p_sinapis	p_napus	sinapisnapus	p_zea	p_calluna	p_asparagus	p_raphanus	p_trif_repens	pc2_2011	pc2_2012	nosema_spp	nos_cer_band	nos_apis_band	abpv	bqcv	dwv	sbv
1	0	4	45	40	2.5	0	0	1	1	1	1	1	1	1	1	1	1	1	1	1	1	0	1	0	0	0	0	0	0.1052	0.4347555	3	3	1	40	40	29.28	31.26
1	1	3	45	40	5	1	0	1	1	1	1	1	1	1	1	1	1	1	1	1	1	0	1	0	0	0	0	1	0.1052	0.4347555	2	3	0	40	40	18.92	40
1	0	4	40	0	0.5	1	0	1	1	1	1	1	1	1	1	1	1	1	1	1	0	0	0	0	1	0	0	1	-0.221	-0.71001145	4	1	0	40	40	40	40
1	0	4	40	0	0.3	3	0	1	1	1	1	1	1	1	1	1	1	1	1	1	0	0	0	0	0	0	0	1	-0.064	-0.71001145	2	0	0	40	40	40	40
1	0	4	75	21.3333	5	1	1	2	#NULL!	#NULL!	#NULL!	2	#NULL!	#NULL!	#NULL!	#NULL!	1	#NULL!	#NULL!	1	0	0	0	0	0	0	1	1	-0.235	-0.38514398	2	3	0	19.875	18.38	40	29.3
1	0	4	75	21.3333	3.1	4	1	2	2	1	2	2	#NULL!	#NULL!	#NULL!	#NULL!	2	1	1	2	0	0	0	0	0	0	1	1	-0.235	-0.38514398	2	3	0	40	22.78	40	29.2
1	1	2	13	53.8462	0	11	1	2	1	1	#NULL!	#NULL!	2	2	#NULL!	#NULL!	2	1	1	2	0	1	1	0	0	0	0	0	0.1386	0.55100154	3	2	1	40	18.75	40	27.23
1	0	4	13	53.8462	0	8	1	2	1	1	#NULL!	#NULL!	2	2	#NULL!	#NULL!	2	1	1	2	0	1	1	0	0	0	0	0	0.1386	0.55100154	3	3	1	40	30.02	40	23.58
1	0	4	22	22.7273	0	4	0	1	1	1	1	1	1	1	1	1	1	1	1	1	0	0	0	1	0	0	0	0	-0.051	0.04762303	2	3	0	40	40	40	40
1	0	4	22	22.7273	1.2	0	0	1	1	1	1	1	1	1	1	1	1	1	1	1	1	0	1	1	0	0	0	1	-0.051	0.04762303	3	3	0	40	40	40	40
1	0	4	20	0	2.3	18	0	1	1	1	1	1	1	1	1	1	1	1	1	1	0	0	0	0	1	0	0	1	0.5716	0.36078254	2	3	0	40	26.37	40	28.24
2	0	4	20	0	0.4	1	0	#NULL!	1	1	1	1	1	#NULL!	1	1	1	1	1	#NULL!	#NULL!	#NULL!	#NULL!	#NULL!	#NULL!	0	0	0	0.5716	0.36078254	4	0	0	40	40	40	40
1	0	4	7	0	0	0	1	2	1	1	#NULL!	2	#NULL!	#NULL!	#NULL!	#NULL!	1	1	1	1	0	0	0	0	1	0	0	1	0.5716	0.36078254	3	2	1	40	40	40	40
1	0	4	7	0	0.2	0	0	1	1	1	1	1	1	1	1	1	1	1	1	1	0	0	0	0	1	0	0	0	0.5716	0.36078254	3	1	1	40	40	40	40
2	1	2	#NULL!	#NULL!	1.4	#NULL!	1	1	1	2	#NULL!	#NULL!	2	#NULL!	2	#NULL!	2	2	1	1	0	0	0	0	0	0	0	0	0.1386	0.55100154	4	0	0	40	30.7	29.56	26.07
1	1	2	#NULL!	#NULL!	2	5	1	2	2	2	2	#NULL!	2	2	2	2	2	2	2	2	0	0	0	0	0	0	1	0	0.1386	0.55100154	3	3	2	40	23.41	27.42	25.19
1	1	3	8	12.5	0.5	9	0	1	1	1	1	1	1	1	1	1	1	1	1	1	0	0	0	0	0	1	0	0	0.1820	0.82547669	3	3	2	40	16.39	40	27.88
1	0	4	8	12.5	0.9	7	0	1	1	1	1	1	1	1	1	1	1	1	1	1	0	0	0	0	0	1	0	0	0.1820	0.82547669	2	2	0	40	29.58	40	31.46
1	0	4	10	40	1	13	1	1	1	2	#NULL!	#NULL!	2	#NULL!	2	#NULL!	2	2	1	1	1	0	1	0	0	0	0	1	-0.194	0.46054081	2	2	0	40	30.88	40	28.67
1	0	4	10	40	8.6	5	1	1	1	2	#NULL!	#NULL!	2	#NULL!	2	#NULL!	2	2	1	1	0	0	0	0	0	0	0	0	-0.194	0.46054081	3	2	1	40	25.41	40	20.48
1	1	2	25	48	4.6	0	1	2	#NULL!	#NULL!	#NULL!	#NULL!	2	2	#NULL!	#NULL!	2	#NULL!	#NULL!	2	0	0	0	0	0	1	0	0	0.1842	0.43985684	2	3	0	40	32.31	35.89	36.6
1	0	4	25	48	9.9	1	1	2	1	1	#NULL!	#NULL!	2	2	#NULL!	#NULL!	2	1	1	2	0	0	0	0	0	0	0	0	0.1842	0.43985684	4	0	0	40	16.74	34.81	26.58
1	1	3	9	33.3333	2.5	5	1	2	2	2	#NULL!	2	2	2	2	2	2	2	2	2	0	1	1	0	0	0	0	1	-0.221	-0.71001145	3	3	1	32.355	22.3	17.92	40
1	0	4	9	33.3333	1.3	14	1	2	2	2	#NULL!	2	2	2	2	2	2	2	2	2	0	0	0	0	0	0	0	1	-0.221	-0.71001145	3	1	1	40	40	27.66	40
1	0	4	47	8.51064	0.9	0	0	1	1	1	1	1	1	1	1	1	1	1	1	1	0	1	1	0	0	1	0	0	0.1842	0.43985684	2	1	0	40	29.98	40	34.68
1	0	4	47	8.51064	0	1	1	2	1	2	#NULL!	#NULL!	2	2	2	#NULL!	2	2	1	2	0	0	0	0	0	1	0	1	0.1842	0.43985684	3	3	1	40	40	40	40
1	0	4	17	11.7647	2.9	18	0	1	1	1	1	1	1	1	1	1	1	1	1	1	0	0	0	0	0	0	0	1	0.1842	0.43985684	3	3	1	40	33.06	40	40
1	0	4	17	11.7647	1.6	6	0	1	1	1	1	1	1	1	1	1	1	1	1	1	0	0	0	0	0	0	1	1	0.1842	0.43985684	2	3	0	40	28.01	40	34.53
1	0	4	23	8.69565	0.2	1	0	1	1	1	1	1	1	1	1	1	1	1	1	1	0	0	0	0	0	0	0	1	-0.006	0.18489359	2	3	0	40	27.28	40	35.73
1	0	4	23	8.69565	0.5	1	0	1	1	1	1	1	1	1	1	1	1	1	1	1	0	0	0	1	0	0	0	0	-0.006	0.18489359	2	3	0	40	29.93	40	31.9
1	0	4	10	10	2.6	5	0	1	1	1	1	1	1	1	1	1	1	1	1	1	1	0	1	1	1	0	0	0	-0.111	0.06479736	3	3	2	40	20.63	40	36.94
2	0	4	10	10	0.9	9	0	#NULL!	1	1	1	1	1	#NULL!	1	1	1	1	1	#NULL!	#NULL!	#NULL!	#NULL!	#NULL!	#NULL!	0	0	0	-0.111	0.06479736	2	3		40	40	40	40
1	1	2	21	9.52381	4.3	6	1	1	1	2	2	#NULL!	2	#NULL!	2	#NULL!	2	2	1	1	0	0	0	0	0	0	0	1	-0.194	0.46054081	3	3	2	40	29.91	40	40
1	0	4	21	9.52381	0	2	0	1	1	1	1	1	1	1	1	1	1	1	1	1	0	0	0	0	0	0	0	1	-0.194	0.46054081	2	3		40	29.62	40	40
1	1	5	5	0	0	4	0	1	1	1	1	1	1	1	1	1	1	1	1	1	1	0	1	0	0	0	0	1	-0.194	0.46054081	2	1		40	28.01	36.18	34.59
1	0	4	5	0	1.8	3	0	1	1	1	1	1	1	1	1	1	1	1	1	1	0	0	0	0	0	0	0	1	-0.194	0.46054081	4	0	0	40	25.71	24.09	35.46
1	0	4	23	0	2	2	1	1	1	2	2	#NULL!	2	#NULL!	2	#NULL!	2	2	1	1	0	0	0	0	1	0	0	0	-0.006	0.18489359	3	3	1	40	29.58	40	40
1	0	4	23	0	4.8	4	1	1	1	2	2	#NULL!	2	#NULL!	2	#NULL!	2	2	1	1	0	0	0	0	0	0	0	0	-0.006	0.18489359	2	3	0	40	15.3	26.08	40
2	0	4	7	0	0.8	#NULL!	0	1	1	1	1	1	1	1	1	1	1	1	1	1	0	0	0	0	0	1	0	1	0.1660	0.70564495	3	1	1	40	28.21	40	34.68
2	0	4	7	0	0.9	#NULL!	0	1	1	1	1	1	1	1	1	1	1	1	1	1	0	0	0	0	0	1	0	0	0.1660	0.70564495	4	0	0	40	28.52	40	37.08
1	0	4	20	5	5.8	15	0	1	1	1	1	1	1	1	1	1	1	1	1	1	0	0	0	0	0	0	0	1	0.1001	0.13019046	2	3	0	40	28.85	37.56	34.18
1	1	5	20	5	3.3	14	0	1	1	1	1	1	1	1	1	1	1	1	1	1	0	0	0	0	0	0	0	1	0.1001	0.13019046	2	3	0	40	21.55	40	30.93
1	1	3	21	28.5714	5.6	6	1	2	1	2	2	#NULL!	2	2	2	#NULL!	2	2	1	2	0	0	0	0	0	0	0	0	0.1141	0.01460574	4	0	0	40	40	40	40
1	0	4	21	28.5714	0.8	1	1	2	2	2	2	2	2	2	2	#NULL!	2	2	2	2	0	0	0	0	0	0	1	0	0.1141	0.01460574	2	2	0	40	40	40	34.61
1	0	4	5	0	3.3	4	0	1	1	1	1	1	1	1	1	1	1	1	1	1	0	0	0	0	0	0	0	0	-0.235	-0.38514398	4	0	0	40	24.94	40	25.37
2	0	4	5	0	4.7	13	0	#NULL!	1	1	1	1	1	#NULL!	1	1	1	1	1	#NULL!	#NULL!	#NULL!	#NULL!	#NULL!	#NULL!	0	0	0	-0.235	-0.38514398	3	2	2	40	29.86	40	23.27
1	0	4	5	0	0	0	0	1	1	1	1	1	1	1	1	1	1	1	1	1	0	0	0	0	1	0	1	0	-0.100	-0.48215877	4	0	0	40	27.04	35.74	34.65
1	0	4	5	0	3.8	0	0	1	1	1	1	1	1	1	1	1	1	1	1	1	0	0	0	0	1	0	1	1	-0.100	-0.48215877	3	2	2	40	29.23	20.71	40
1	1	3	60	25	0.5	34	0	1	1	1	1	1	1	1	1	1	1	1	1	1	1	0	1	0	0	1	0	0	0.1660	0.70564495	2	2	0	40	28.87	40	31.26
1	1	3	60	25	1.3	17	1	1	2	2	#NULL!	#NULL!	2	#NULL!	2	2	2	2	2	1	0	0	0	0	0	1	0	0	0.1660	0.70564495	4	0	0	40	40	40	40
1	1	3	3	66.6667	2.5	11	0	1	1	1	1	1	1	1	1	1	1	1	1	1	0	1	1	0	0	0	0	1	0.5716	0.36078254	3	2	1	40	40	40	40
1	1	3	3	66.6667	0	12	0	1	1	1	1	1	1	1	1	1	1	1	1	1	0	0	0	0	0	0	0	1	0.5716	0.36078254	4	0	0	40	40	40	40
1	0	4	11	18.1818	0.9	1	0	1	1	1	1	1	1	1	1	1	1	1	1	1	0	0	0	0	0	0	0	1	-0.075	-0.3565485	2	3	0	40	40	28.36	40
1	0	4	11	18.1818	1	1	0	1	1	1	1	1	1	1	1	1	1	1	1	1	0	0	0	0	0	0	0	1	-0.075	-0.3565485	2	3	0	40	40	40	40
1	0	4	7	57.1429	1.2	6	0	1	1	1	1	1	1	1	1	1	1	1	1	1	0	0	0	0	0	0	0	0	0.1052	0.4347555	2	3	0	40	40	40	40
2	0	4	7	57.1429	0.5	3	0	1	1	1	1	1	1	1	1	1	1	1	1	1	#NULL!	#NULL!	#NULL!	#NULL!	#NULL!				0.1052	0.4347555	4	0	0	40	40	40	34.87
1	1	3	22	50	3.6	12	1	2	2	2	#NULL!	#NULL!	2	2	2	2	2	2	2	2	0	0	0	0	0	0	0	1	0.5716	0.36078254	2	3	0	40	40	40	40
2	1	2	22	50	2.3	#NULL!	1	2	2	2	#NULL!	#NULL!	2	2	2	2	2	2	2	2	1	1	1	0	0	0	0	0	0.5716	0.36078254	2	1	0	40	40	29.07	40
1	1	3	12	91.6667	6.9	20	0	1	1	1	1	1	1	1	1	1	1	1	1	1	1	1	1	0	0	0	0	1	-0.070	0.26495598	4	0	0	40	40	40	25.19
1	0	4	12	91.6667	14.2	11	0	1	1	1	1	1	1	1	1	1	1	1	1	1	1	1	1	0	0	0	0	0	-0.070	0.26495598	2	2	0	40	40	40	40
2	1	2	2	50	10.5	#NULL!	1	2	1	1	#NULL!	#NULL!	2	2	#NULL!	#NULL!	2	1	1	2	0	0	0	0	0	0	0	1	0.1219	0.48879412	2	1	0	28.389	19.48	40	22.86
1	0	4	2	50	18.9	3	1	2	1	1	2	#NULL!	2	2	#NULL!	#NULL!	2	1	1	2	0	0	0	0	0	1	0	1	0.1219	0.48879412	4	0	0	27.994	40	40	40
1	0	4	8	12.5	0.9	2	1	2	1	1	#NULL!	#NULL!	2	2	#NULL!	#NULL!	2	1	1	2	0	0	0	0	0	1	0	0	0.1219	0.48879412	2	3	0	40	30.12	40	40
1	0	4	8	12.5	0.2	1	1	2	2	#NULL!	#NULL!	#NULL!	2	2	#NULL!	2	2	#NULL!	2	2	0	0	0	0	0	1	0	0	0.1219	0.48879412	3	1	1	40	18.02	40	28.09
2	0	4	5	20	6.6	0	0	#NULL!	1	1	1	1	1	#NULL!	1	1	1	1	1	#NULL!	#NULL!	#NULL!	#NULL!	#NULL!	#NULL!	0	0	0	-0.080	-0.2784853	2	3	0	40	26.63	29.56	40
1	0	4	5	20	6	0	0	1	1	#NULL!	1	1	1	1	#NULL!	1	1	#NULL!	1	1	1	0	1	0	0	0	0	0	-0.080	-0.2784853	3	2	1	33.527	27.28	18.39	30.9
1	0	4	10	0	0	8	1	#NULL!	2	1	#NULL!	2	#NULL!	#NULL!	#NULL!	#NULL!	1	1	1	#NULL!	0	0	0	1	0	0	0	0	-0.235	-0.38514398	2	3	0	32.851	31.95	40	40
1	0	4	10	0	0.8	0	1	2	1	1	#NULL!	2	#NULL!	#NULL!	#NULL!	#NULL!	1	1	1	1	0	1	1	0	0	0	1	1	-0.235	-0.38514398	3	1	1	40	32.09	40	40
1	0	4	28	14.2857	5.7	2	1	1	1	2	#NULL!	#NULL!	2	#NULL!	2	#NULL!	2	2	1	1	0	0	0	0	0	0	1	1	-0.100	-0.48215877	2	1	0	33.692	28.07	40	28.64
1	0	4	28	14.2857	0	0	0	1	1	1	1	1	1	1	1	1	1	1	1	1	0	0	0	0	0	0	1	0	-0.100	-0.48215877	1	0	1	33.184	22.49	40	23.9
1	0	4	5	20	8.6	2	0	1	1	1	1	1	1	1	1	1	1	1	1	1	0	0	0	0	0	0	0	0	-0.031	0.3151352	3	2	1	40	25.86	40	35
1	0	4	5	20	1.8	6	0	#NULL!	1	1	1	1	1	#NULL!	1	1	1	1	1	#NULL!	0	0	0	0	0	1	0	0	-0.031	0.3151352	2	3	0	40	31.32	40	40
1	0	4	5	0	1	3	0	1	1	1	1	1	1	1	1	1	1	1	1	1	0	0	0	1	1	0	0	0	-0.075	-0.3565485	3	2	1	40	32.09	40	40
1	0	4	5	0	1.2	4	0	1	1	1	1	1	1	1	1	1	1	1	1	1	0	0	0	1	1	0	0	0	-0.075	-0.3565485	3	3	1	40	30.49	28.58	40
1	0	4	25	52	4.2	3	1	2	2	2	2	#NULL!	2	2	2	2	2	2	2	2	0	0	0	0	0	1	0	0	-0.031	0.3151352	4	0	0	34.272	23.79	33.22	31.2
1	1	3	25	52	3.4	8	1	2	2	2	#NULL!	#NULL!	2	2	2	2	2	2	2	2	0	0	0	0	1	1	0	0	-0.031	0.3151352	4	0	0	29.679	23.01	40	29.91
1	1	2	13	76.9231	0.4	15	1	1	1	2	#NULL!	#NULL!	2	#NULL!	2	#NULL!	2	2	1	1	0	0	0	0	0	1	0	0	0.1820	0.82547669	3	3	2	40	40	40	40
1	1	3	13	76.9231	0	15	0	1	1	1	1	1	1	1	1	1	1	1	1	1	1	0	1	0	0	1	0	0	0.1820	0.82547669	3	3	2	40	40	28.91	40
1	1	2	8	100	1.1	8	1	2	1	2	2	2	#NULL!	#NULL!	#NULL!	#NULL!	2	1	1	2	1	1	1	0	0	0	0	0	0.1141	0.01460574	2	3	0	40	28.24	33.04	40
1	1	3	8	100	1.1	6	1	1	2	2	2	2	#NULL!	#NULL!	#NULL!	#NULL!	2	2	2	1	0	1	1	0	0	0	0	1	0.1141	0.01460574	2	3	0	40	22.09	40	40
1	0	4	4	25	1.6	1	0	1	1	1	1	1	1	1	1	1	1	1	1	1	0	1	1	0	0	0	0	1	-0.100	-0.48215877	3	2	1	40	40	29.97	40
1	0	4	4	25	1.6	6	0	1	1	1	1	1	1	1	1	1	1	1	1	1	0	0	0	1	1	0	0	0	-0.100	-0.48215877	2	3	0	40	26.98	24.69	40
1	0	4	15	0	6.7	9	1	2	1	#NULL!	#NULL!	#NULL!	2	2	#NULL!	#NULL!	2	#NULL!	1	2	0	0	0	0	0	0	0	0	0.0391	-0.18399919	2	3	0	40	21.73	40	36.86
2	0	4	15	0	1.2	1	0	#NULL!	1	#NULL!	1	1	1	#NULL!	#NULL!	1	1	#NULL!	1	#NULL!	#NULL!	#NULL!	#NULL!	#NULL!	#NULL!				0.0391	-0.18399919	2	3	0	40	27.84	40	40
1	0	4	7	42.8571	4.2	11	1	1	1	2	#NULL!	#NULL!	2	#NULL!	2	#NULL!	2	2	1	1	0	0	0	0	0	0	0	1	0.0498	0.64783365	2	3	0	40	40	40	40
1	1	5	7	42.8571	2.9	4	1	1	2	2	#NULL!	#NULL!	2	#NULL!	2	2	2	2	2	1	0	0	0	0	0	0	0	0	0.0498	0.64783365	2	3	0	40	40	40	40
