# Supplementary material for: An Observational Study of Honey Bee Colony Winter Losses and Their Association with Varroa destructor, Neonicotinoids and Other Risk Factors
Source: PLoS One. 2015 Jul 8;10(7):e0131611. doi: 10.1371/journal.pone.0131611 (PMC4496033; doi:10.1371/journal.pone.0131611)
Supplement: S2 Dataset — Data for the 75 colonies used in the final model fitting with the relevant variables. (XLSX) [file pone.0131611.s002.xlsx]

## Sheet: parsimon
num	ColonyID	loss	ranefpc2011	ranefpc2012	varokt	sinapisnapus	acetamiprid	imidacloprid	thiacloprid	neonic	cyano
1	291	0	0.105200264	0.4347555	0	1	1	1	1	1	1
2	292	1	0.105200264	0.4347555	1	1	1	1	1	1	1
3	1101	0	-0.221803654	-0.71001145	1	0	1	1	1	1	1
4	1102	0	-0.221803654	-0.71001145	3	0	1	1	1	1	1
5	2211	0	-0.235535412	-0.38514398	1	0	1	2	1	2	1
6	2212	0	-0.235535412	-0.38514398	4	0	2	2	1	2	2
7	2241	1	0.13860396	0.55100154	11	1	1	1	2	2	2
8	2242	0	0.13860396	0.55100154	8	1	1	1	2	2	2
9	2881	0	-0.051194147	0.04762303	4	0	1	1	1	1	1
10	2882	0	-0.051194147	0.04762303	0	1	1	1	1	1	1
11	6741	0	0.571603161	0.36078254	18	0	1	1	1	1	1
13	6791	0	0.571603161	0.36078254	0	0	1	2	1	2	1
14	6792	0	0.571603161	0.36078254	0	0	1	1	1	1	1
16	8422	1	0.13860396	0.55100154	5	0	1	1	2	2	2
17	11281	1	0.182073573	0.82547669	9	0	1	1	1	1	1
18	11282	0	0.182073573	0.82547669	7	0	1	1	1	1	1
19	12731	0	-0.19490379	0.46054081	13	1	1	1	2	2	2
20	12732	0	-0.19490379	0.46054081	5	0	1	1	2	2	2
21	15501	1	0.184245635	0.43985684	0	0	1	1	2	2	2
22	15502	0	0.184245635	0.43985684	1	0	1	1	2	2	2
23	15731	1	-0.221803654	-0.71001145	5	1	1	2	2	2	2
24	15732	0	-0.221803654	-0.71001145	14	0	1	2	2	2	2
25	18031	0	0.184245635	0.43985684	0	1	1	1	1	1	1
26	18032	0	0.184245635	0.43985684	1	0	1	1	2	2	2
27	18081	0	0.184245635	0.43985684	18	0	1	1	1	1	1
28	18082	0	0.184245635	0.43985684	6	0	1	1	1	1	1
29	18551	0	-0.006166346	0.18489359	1	0	1	1	1	1	1
30	18552	0	-0.006166346	0.18489359	1	0	1	1	1	1	1
31	18781	0	-0.111991293	0.06479736	5	1	1	1	1	1	1
33	20311	1	-0.19490379	0.46054081	6	0	1	1	2	2	2
34	20312	0	-0.19490379	0.46054081	2	0	1	1	1	1	1
35	20411	1	-0.19490379	0.46054081	4	1	1	1	1	1	1
36	20412	0	-0.19490379	0.46054081	3	0	1	1	1	1	1
37	20431	0	-0.006166346	0.18489359	2	0	2	1	2	2	2
38	20432	0	-0.006166346	0.18489359	4	0	2	1	2	2	2
41	21311	0	0.100118465	0.13019046	15	0	1	1	1	1	1
42	21312	1	0.100118465	0.13019046	14	0	1	1	1	1	1
43	21481	1	0.11416305	0.01460574	6	0	2	1	2	2	2
44	21482	0	0.11416305	0.01460574	1	0	2	2	2	2	2
45	22941	0	-0.235535412	-0.38514398	4	0	1	1	1	1	1
47	23541	0	-0.100783903	-0.48215877	0	0	1	1	1	1	1
48	23542	0	-0.100783903	-0.48215877	0	0	1	1	1	1	1
49	23941	1	0.166091242	0.70564495	34	1	1	1	1	1	1
50	23942	1	0.166091242	0.70564495	17	0	1	1	2	2	2
51	25811	1	0.571603161	0.36078254	11	1	1	1	1	1	1
52	25812	1	0.571603161	0.36078254	12	0	1	1	1	1	1
53	27841	0	-0.075807411	-0.3565485	1	0	1	1	1	1	1
54	27842	0	-0.075807411	-0.3565485	1	0	1	1	1	1	1
55	28371	0	0.105200264	0.4347555	6	0	1	1	1	1	1
57	28421	1	0.571603161	0.36078254	12	0	1	1	2	2	2
59	28521	1	-0.070169396	0.26495598	20	1	1	1	1	1	1
60	28522	0	-0.070169396	0.26495598	11	1	1	1	1	1	1
62	30472	0	0.121905484	0.48879412	3	0	2	1	2	2	2
63	30831	0	0.121905484	0.48879412	2	0	1	1	2	2	2
64	30832	0	0.121905484	0.48879412	1	0	1	1	2	2	2
66	32312	0	-0.080914727	-0.2784853	0	1	1	1	1	1	1
67	32411	0	-0.235535412	-0.38514398	8	0	1	2	1	2	1
68	32412	0	-0.235535412	-0.38514398	0	1	1	2	1	2	1
69	35861	0	-0.100783903	-0.48215877	2	0	1	1	2	2	2
70	35862	0	-0.100783903	-0.48215877	0	0	1	1	1	1	1
71	39461	0	-0.031484338	0.3151352	2	0	1	1	1	1	1
72	39462	0	-0.031484338	0.3151352	6	0	1	1	1	1	1
73	40221	0	-0.075807411	-0.3565485	3	0	1	1	1	1	1
74	40222	0	-0.075807411	-0.3565485	4	0	1	1	1	1	1
75	41721	0	-0.031484338	0.3151352	3	0	2	1	2	2	2
76	41722	1	-0.031484338	0.3151352	8	0	1	1	2	2	2
77	41861	1	0.182073573	0.82547669	15	0	1	1	2	2	2
78	41862	1	0.182073573	0.82547669	15	1	1	1	1	1	1
79	42101	1	0.11416305	0.01460574	8	1	2	2	1	2	2
80	42102	1	0.11416305	0.01460574	6	1	2	2	1	2	2
81	42941	0	-0.100783903	-0.48215877	1	1	1	1	1	1	1
82	42942	0	-0.100783903	-0.48215877	6	0	1	1	1	1	1
83	43351	0	0.039127542	-0.18399919	9	0	1	1	2	2	2
85	44161	0	0.206993778	0.64783365	11	0	1	1	2	2	2
86	44162	1	0.206993778	0.64783365	4	0	1	1	2	2	2
