# Supplementary material for: An Observational Study of Honey Bee Colony Winter Losses and Their Association with Varroa destructor, Neonicotinoids and Other Risk Factors
Source: PLoS One. 2015 Jul 8;10(7):e0131611. doi: 10.1371/journal.pone.0131611 (PMC4496033; doi:10.1371/journal.pone.0131611)
Supplement: S1 File — (TXT) [file pone.0131611.s003.txt]

Title:
An observational study of honey bee colony winter losses and their
association with Varroa destructor, neonicotinoids and other risk factors

Authors:
Rom�e van der Zee : Netherlands Centre for Bee Research, Durk Dijkstrastr. 10, 9014 cc, Tersoal, Netherlands
Alison Gray : Department of Mathematics and Statistics, University of Strathclyde, 26 Richmond St, Glasgow, G1 1XH, UK
Lennard Pisa : Netherlands Centre for Bee Research, Durk Dijkstrastr. 10, 9014 cc, Tersoal, Netherlands
Theo de Rijk : RIKILT Wageningen UR, Institute of Food Safety, Postbus 230, 6700 AE, Wageningen, Netherlands

Definition of variables in data files: S1_Dataset.xlsx and S2_Dataset.xlsx

Columns:
parsimon:	1=used in initial analysis of single factors; 2= used in initial analysis of single factors but not used in final analysis
loss:		0=colony survived winter 2011-12; 1= colony was lost in winter 2011-12
livlossdec2011:	1=living Dec. 31 2011; 2=lost Dec. 31 2011; 3=lost between Jan. 1 and March 1 2012; 4=living March 1 2012; 5=lost (q_less or reduced) at March 1 2012
livoct11:	Total number of colonies wintered in 2011 (operation size)
mr11_12:	Percentage of colonies lost after winter 2011-12 (from Monitor 2012)
varjuli:	Varroa mite rate in July
varokt:		Varroa mite rate in October
neonic:		0=no neonicotinoids found; 1= neonicotinoids found
neonic_p:	1=no neonicotinoids found in bee bread; 2= neonicotinoids found in bee bread
neonic_b:	1=no neonicotinoids found in bees; 2= neonicotinoids found in bees
neonic_h:	1=no neonicotinoids found in honey; 2= neonicotinoids found in honey
acetamiprid:	1=no neonicotinoids found; 2= acetamiprid found
imidacloprid:	1=no neonicotinoids found; 2= imidacloprid found
thiacloprid:	1=no neonicotinoids found; 2= thiacloprid found
thiac_p:	1=no neonicotinoids found; 2= neonicotinoids found in bee bread
thiac_h:	1=no neonicotinoids found; 2= neonicotinoids found in honey
thiac_b:	1=no neonicotinoids found; 2= neonicotinoids found in bees 
cyano:		1=no acetamiprid or thiacloprid found; 2= acetamiprid or thiacloprid found
cyano_h:	1=no acetamiprid or thiacloprid found in honey; 2= acetamiprid or thiacloprid found in honey
cyano_b:	1=no acetamiprid or thiacloprid found in bees; 2= acetamiprid or thiacloprid found in bees
cyano_p:	1=no acetamiprid or thiacloprid found in bee bread; 2= acetamiprid or thiacloprid found in bee bread
p_sinapis:	0=no Sinapis arvensis found in bee bread; 1= Sinapis arvensis found in bee bread
p_napus:	0=no Brassica napus found in bee bread; 1= Brassica napus found in bee bread
sinapisnapus:	0=no Sinapis arvensis or Brassica napus found in bee bread; 1= Sinapis arvensis or Brassica napus found in bee bread
p_zea:		0=no maize found in bee bread; 1= maize found in bee bread
p_calluna:	0=no Calluna vulgaris found in bee bread; 1= Calluna vulgaris found in bee bread
p_asparagus:	0=no Asparagus found in bee bread; 1= Asparagus found in bee bread
p_raphanus:	0=no Raphanus found in bee bread; 1= Raphanus found in bee bread
p_trif_repens:	0=no Trifolium repens found in bee bread; 1= Trifolium repens found in bee bread
pc2_2012:	random intercepts for postal code areas in 2012, calculated from the Dutch Monitor 2011-2012
pc2_2011:	random intercepts for postal code areas in 2011, calculated from the Dutch Monitor 2010-2011
nosema_spp:	1=N. apis present; 2=N. ceranae present; 3=N. apis and N. ceranae present; 4=No Nosema spp. present
nos_cer_band:	0=no Nosema ceranae found; 1= low N. ceranae pcr bandstrength; 2= medium N. ceranae pcr bandstrength; 3= high N. ceranae pcr bandstrength
nos_apis_band:	0=no Nosema apis found; 1= low N. apis pcr bandstrength; 2= medium N. apis pcr bandstrength; 3= high N. apis pcr bandstrength
abpv:		values of Acute Bee Paralysis Virus load July 2011
bqcv:		values of Black Queen Cell Virus load July 2011
dwv:		values of Deformed Wing Virus load in July 2011
sbv:		values of Sac Brood Virus July 2011
